# Supplementary material for: Testosterone improves erectile function through inhibition of reactive oxygen species generation in castrated rats
Source: PeerJ. 2016 May 3;4:e2000. doi: 10.7717/peerj.2000 (PMC4860316; doi:10.7717/peerj.2000)
Supplement: Data S1 [file peerj-04-2000-s001.xlsx]

## Sheet: Max ICPMAP
	Max ICP/MAP
	Co	So	Ca	Ct
	0.827	0.837	0.445	0.691
	0.739	0.944	0.404	0.776
	0.837	0.903	0.386	0.725
	0.865	0.866	0.368	0.683
	0.851	0.71	0.407	0.776
	0.855	0.861	0.461	0.669
	0.873		0.408	0.823
	0.82		0.464	0.692

## Sheet: body weight
Initial body weight	Co	So	Ca	Ct			Final body weight(1 month)	Co	So	Ca	Ct
	231	220	220	226				403	420	354	282
	221	227	229	223				383	391	382	310
	220	225	221	223				474	432	336	319
	215	224	226	226				330	401	328	413
	229	227	226	228				401	421	302	328
	227	228	224	227				398	374	257	366
	225	223	220	223				434	464	364	345
	227	225	229	225				413	385	347	321
	226	224	223	225				432	407	390	419
	226	228	227	228				402	398	349	322

## Sheet: concentration of cAMP and 
concentration of cAMP(pmol/mg protein)					concentration of cGMP(pmol/mg protein)
Co	So	Ca	Ct			Co	So	Ca	Ct
13.8	13.6	5.3	9.5			6.3	5.8	2.4	5.6
14.2	13.9	4.9	10.1			6.1	6.7	2.9	5.9
12.7	14.5	4.3	11			5.6	5.3	2.2	6
13.9	14.9	3.9	12.1			5.2	7	2.1	5.9
14.3	15.2	5.9	9.7			7	5.3	2.7	5.1
15.1	12.9	5.7	10			5.9	5.8	2.9	7.1

## Sheet: activity of NOS
activity of NOS(Units/mg protein)
	Co	So	Ca	Ct
	43	42	21	45
	41	39	23	41
	47	49	26	46
	49	51	20	47
	39	40	19	46
	45	43	28	40

## Sheet: DHE
	penile superoxide production(% Co)
	Co	So	Ca	Ct
	1.04	0.77	3.36	1.08
	0.75	1.06	4.19	1.31
	1.32	1.27	3.54	0.86
	0.79	1.31	3.78	1.11
	1.15	1.16	3.76	1.54
	0.89	0.74	3.88	0.76

## Sheet: concentration of testosterone
	concentration of testosterone（ng/ml）
	Co	So	Ca	Ct
	4.29	4.26	0.49	3.92
	4.39	4.12	0.62	3.99
	3.87	4.27	0.35	4.12
	3.98	3.96	0.51	3.78
	4.55	3.77	0.52	3.87
	3.97	4	0.59	3.88

## Sheet: concentration of DHT
	concentration of DHT（pg/ml）
	Co	So	Ca	Ct
	119	164	53	148
	145	112	44	139
	153	129	48	138
	164	147	39	121
	144	155	55	120
	132	139	51	150
